# Supplementary material for: In Vivo Regulation of E2F1 by Polycomb Group Genes in Drosophila
Source: G3 (Bethesda). 2012 Dec 1;2(12):1651–60. doi: 10.1534/g3.112.004333 (PMC3516486; doi:10.1534/g3.112.004333)
Supplement: Supporting Information [file supp_2.12.1651_TableS1.xls]

## Sheet: Sheet1
Table S1. Summary of genetic interactions between Exelixis Deficiency lines and dE2f1-dsRNA phenotypes in both the eye (GMR-Gal4, UAS-dE2f1-dsRNA#10) and wing (ptc-Gal4, UAS-dE2f1-dsRNA#3).
Bloomington stock #		Symbol	breakpoints		GMR-Gal4,UAS-dE2f1-dsRNA#10*,a		ptc-Gal4,UAS-dE2f1-dsRNA#3*,b		Coordinates
	7699	Df(1)Exel6221		1B4;1B8		suppression (5)		suppression (2)	X:228181..281105
	7700	Df(1)Exel6223		1C4;1D2		suppression (5)		suppression (4)	X:527419..666687
	7702	Df(1)Exel6225		1D4;1E3		ND		NE	X:743500..892365
	7703	Df(1)Exel6226		1E3;1F2		NE		NE	X:891664..1079814
	7704	Df(1)Exel6227		1F2;2B1		ND		NE	X:1079814..1236256
	7769	Df(1)Exel8196		2B1;2B5		suppression (5)		enahncement (1)	X:1236256..1426026
	7706	Df(1)Exel6231		3A2;3A3		suppression (5)		NE	X:2144526..2226073
	7705	Df(1)Exel6230		3A2;3A4		NE		ND	X:2144344..2302434
	7707	Df(1)Exel6233		3D2;3D4		suppression (5)		NE	X:3131399..3244124
	7753	Df(1)Exel6290		4F7;4F10		suppression (5)		NE	X:5105146..5169157
	7708	Df(1)Exel6234		4F10;5A2		NE		ND	X:5169157..5257225
	7709	Df(1)Exel6235		5A2;5A6		NE		ND	X:5257225..5334341
	7710	Df(1)Exel6236		5A12;5C2		enahncement (3)		NE	X:5420362..5510936
	7711	Df(1)Exel6237		5C2;5C6		NE		ND	X:5510936..5633166
	7712	Df(1)Exel6238		5D3;5E4		suppression (5)		NE	X:5809370..6009077
	7713	Df(1)Exel6239		5F2;6B1		suppression (5)		NE	X:6084709..?
	7714	Df(1)Exel6240		6B2;6C4		ND		NE	X:6284339..6410234
	7715	Df(1)Exel6241		8A2;8B2		NE		ND	X:8448820..8545575
	7770	Df(1)Exel9049		8D10;8D10		NE		ND	X:8986096..8991150
	7716	Df(1)Exel6242		10D1;10D7		NE		ND	X:11356858..11450275
	7759	Df(1)Exel9050		10D5;10D6		NE		ND	X:11429473..11441214
	7760	Df(1)Exel9053		10D5;10D6		suppression (4)		NE	X:11429473..11441214
	7717	Df(1)Exel6244		11A11;11B1		suppression (3)		ND	X:12194245..12278611
	7718	Df(1)Exel6245		11E11;11F4		NE		NE	X:13050532..13142304
	7719	Df(1)Exel6248		12F4;13A1		suppression (5)		NE	X:14557007..14654681
	7720	Df(1)Exel6251		13F1;13F17		ND		NE	X:15535368..15598856
	7761	Df(1)Exel7463		17C2;17D3		NE		ND	X:18265524..18472392
	7762	Df(1)Exel9051		17D1;17D3		NE		ND	X:18423890..18472392
	7763	Df(1)Exel9054		17D1;17D3		suppression (5)		weak variable	X:18423890..18472392
	7764	Df(1)Exel7464		17D1;17E1		ND		NE	X:18423890..18562153
	7765	Df(1)Exel9067		17D6;17E1		suppression (5)		NE	X:18520229..18543242
	7766	Df(1)Exel7465		17D6;18A1		NE		ND	X:18531225..18630132
	7754	Df(1)Exel6291		18A2;18A3		variable		weak variable	X:18759564..18884547
	7767	Df(1)Exel9068		18B4;18B6		suppression (5)		weak variable	X:18972970..18990977
	7768	Df(1)Exel7468		18B7;18C8		NE		variable	X:18995472..19240597
	7721	Df(1)Exel6253		18D13;18F2		NE		NE	X:19393976..19519673
	7722	Df(1)Exel6254		19C3;19D1		NE		ND	X:20003330..20141181
	7723	Df(1)Exel6255		20A1;20B1		suppression (5)		suppression (2)	X:21191136..21450529
	7488	Df(2L)Exel6001		21A4;21B1		NE		ND	2L:67166..129261
	7772	Df(2L)Exel7002		21B4;21B7		suppression (5)		suppression (1)	2L:203089..?
	7774	Df(2L)Exel8003		21D1;21D2		suppression (5)		suppression (1)	2L:560804..716750
	7489	Df(2L)Exel6002		21D2;21D3		suppression (5)		suppression (5)	2L:716750..827838
	7775	Df(2L)Exel7005		21D2;21D4		suppression (5)		NE	2L:778813..870038
	7490	Df(2L)Exel6003		21D3;21E3		NE		ND	2L:827838..1075745
	7491	Df(2L)Exel6004		21E3;21F2		NE		ND	2L:1075745..?
	7776	Df(2L)Exel7006		21F2;21F4		suppression (4)		NE	2L:1159863..1312727
	7777	Df(2L)Exel8004		21F4;22A3		suppression (5)		NE	2L:1291874..1556764
	7492	Df(2L)Exel6005		22A3;22B1		NE		ND	2L:1556764..1738914
	7778	Df(2L)Exel7007		22B1;22B5		suppression (5)		weak variable	2L:1718642..1911641
	7779	Df(2L)Exel8005		22B2;22B8		NE		ND	2L:1739625..2011801
	8000	Df(2L)Exel6006		22B5;22D1		suppression (5)		suppression (1)	2L:1913292..2168166
	7780	Df(2L)Exel7008		22B8;22D1		NE		ND	2L:?..2145025
	7493	Df(2L)Exel6007		22D1;22E1		NE		ND	2L:2168174..2355484
	7782	Df(2L)Exel7010		22D4;22E1		suppression (4)		ND	2L:2213587..2355375
	7783	Df(2L)Exel7011		22E1;22F3		lethal		NE	2L:2355484..2485014
	7494	Df(2L)Exel6008		22F3;23A3		NE		ND	2L:2487220..2747946
	7744	Df(2L)Exel6277		23A2;23B1		suppression (5)		NE	2L:2670261..2800669
	7784	Df(2L)Exel7014		23C4;23D1		NE		NE	2L:2972223..?
	7785	Df(2L)Exel7015		23D1;23E3		NE		NE	2L:3039204..3302819
	7786	Df(2L)Exel8008		23E3;23E5		NE		ND	2L:3295206..3347426
	7787	Df(2L)Exel7016		23E5;23F5		suppression (5)		NE	2L:3347386..3466062
	7789	Df(2L)Exel7018		24A1;24C2		NE		ND	2L:3595211..3722749
	7495	Df(2L)Exel6009		24C3;24C8		suppression (5)		NE	2L:3763937..3881546
	7790	Df(2L)Exel8010		24C8;24D4		NE		ND	2L:3880550..4023894
	7496	Df(2L)Exel6010		25A7;25B1		suppression (5)		NE	2L:4813287..4880335
	7792	Df(2L)Exel9062		25B1;25B1		suppression (5)		NE	2L:4839530..4880335
	7793	Df(2L)Exel8012		25B1;25B8		NE		ND	2L:4839530..4970209
	7795	Df(2L)Exel7021		25B3;25B9		suppression (5)		NE	2L:4908197..4971870
	7796	Df(2L)Exel8013		25B8;25B10		NE		variable	2L:4968176..4993514
	7794	Df(2L)Exel7022		25B10;25C3		NE		ND	2L:4993410..5051093
	7497	Df(2L)Exel6011		25C8;25D5		pupal lethal		suppression (2)	2L:5139829..5298217
	7498	Df(2L)Exel6012		25D5;25E6		NE		ND	2L:5298217..5547264
	7797	Df(2L)Exel7023		25E5;25F1		NE		ND	2L:5516600..5586449
	7724	Df(2L)Exel6256		25E6;25F2		NE		NE	2L:5547264..5650844
	7798	Df(2L)Exel8016		25E6;25F2		suppression (5)		variable	2L:5547264..5651500
	7499	Df(2L)Exel6013		25F2;25F5		NE		ND	2L:5650844..5797539
	7500	Df(2L)Exel6014		25F5;26A3		NE		ND	2L:5797539..5936895
	7799	Df(2L)Exel7024		26A1;26A8		NE		ND	2L:5890506..5972368
	7501	Df(2L)Exel6015		26B9;26C1		suppression (5)		NE	2L:6080576..?
	7502	Df(2L)Exel6016		26C1;26D1		NE		ND	2L:6245225..6403707
	7800	Df(2L)Exel9038		26C2;26C3		suppression (4)		NE	2L:6285110..6331070
	7801	Df(2L)Exel7027		26F5;27B1		NE		ND	2L:6657034..6779122
	7802	Df(2L)Exel7029		27C4;27D4		NE		ND	2L:6914374..7014892
	7803	Df(2L)Exel8019		27E2;27E4		NE		ND	2L:7132386..7194548
	7503	Df(2L)Exel6017		27E4;27F5		NE		ND	2L:7194548..7410235
	7804	Df(2L)Exel7031		27F3;28A1		suppression (4)		NE	2L:7357207..7487723
	7504	Df(2L)Exel6018		28B1;28C1		NE		ND	2L:7568861..7695111
	7805	Df(2L)Exel9031		28B4;28C1		suppression (5)		variable	2L:7629980..7652622
	7807	Df(2L)Exel7034		28E1;28F1		NE		ND	2L:8063541..8197397
	7808	Df(2L)Exel8021		29C1;29D1		suppression (4)		NE	2L:8395127..?
	7809	Df(2L)Exel7038		29C4;29D4		suppression (5)		NE	2L:8430354..8520759
	7810	Df(2L)Exel7039		29D5;29F1		suppression (5)		NE	2L:8521355..8794191
	7811	Df(2L)Exel7040		29F1;29F6		NE		ND	2L:8790226..?
	7505	Df(2L)Exel6021		29F7;29B1		NE		ND	2L:8981539..9168395
	7813	Df(2L)Exel8022		30B3;30B5		enhancement (3)		NE	2L:9380364..?
	7814	Df(2L)Exel9064		30B4;30B5		suppression (5)		NE	2L:9407898..9423708
	7506	Df(2L)Exel6022		30B5;30B11		variable		NE	2L:9439878..9552718
	7812	Df(2L)Exel7042		30B10;30C1		NE		ND	2L:9515175..9615216
	7815	Df(2L)Exel9040		30C1;30C1		suppression (5)		NE	2L:9605894..9614757
	7507	Df(2L)Exel6024		30C1;30C9		NE		ND	2L:9605840..9774447
	7508	Df(2L)Exel6025		30C9;30E1		NE		NE	2L:9774447..9889765
	7816	Df(2L)Exel7043		30D1;30F1		variable		NE	2L:9852245..9932618
	7817	Df(2L)Exel8024		31A2;31B1		suppression (5)		suppression (2)	2L:10049350..10232253
	7818	Df(2L)Exel9032		31A3;31B1		enhancement (3)		NE	2L:10126595..10191401
	7819	Df(2L)Exel7046		31C3;31D9		NE		ND	2L:10269280..10326113
	7999	Df(2L)Exel7048		31E3;31F5		NE		ND	2L:10435732..10537268
	7820	Df(2L)Exel8026		31F5;32B1		NE		ND	2L:10509084..10854392
	7821	Df(2L)Exel7049		32B1;32C1		NE		NE	2L:10845856..10967695
	7510	Df(2L)Exel6027		32D2;32D5		enhancement (5)		lethal	2L:11059438..11148234
	7511	Df(2L)Exel6028		32D5;32E4		NE		ND	2L:11148234..11347474
	7512	Df(2L)Exel6029		32E4;32F2		NE		NE	2L:11347474..11434633
	7513	Df(2L)Exel6030		33A2;33B3		NE		NE	2L:11796280..11959952
	7514	Df(2L)Exel6031		33B3;33C2		NE		NE	2L:11959952..12055718
	7515	Df(2L)Exel6032		33C2;33D4		suppression (5)		NE	2L:12055718..12259715
	7516	Df(2L)Exel6033		33E4;33F2		NE		NE	2L:12412330..12644663
	7517	Df(2L)Exel6034		33F2;34A1		suppression (5)		NE	2L:12644663..12843599
	7822	Df(2L)Exel8028		34A1;34A2		NE		ND	2L:12821673..12885279
	7823	Df(2L)Exel7055		34A2;34A7		NE		ND	2L:12861487..13154806
	7826	Df(2L)Exel7059		34D3;34E1		NE		ND	2L:13782981..13860340
	7518	Df(2L)Exel6035		35A3;35B2		suppression (5)		NE	2L:14283121..14452399
	7519	Df(2L)Exel6036		35B1;35B2		enhancement (3)		enhancement (5)	2L:14391863..14472809
	7828	Df(2L)Exel8033		35B1;35B8		NE		ND	2L:14437873..14975673
	7830	Df(2L)Exel8034		35C5;35D2		suppression (5)		NE	2L:15242799..15418050
	7831	Df(2L)Exel7063		35D2;35D4		suppression (5)		enhancement (1)	2L:15404136..15722529
	7521	Df(2L)Exel6038		35D6;35E2		NE		enhancement (1)	2L:15890427..16020838
	7833	Df(2L)Exel7066		36A1;36A12		NE		ND	2L:16435416..16705648
	7522	Df(2L)Exel6039		36A10;36B3		NE		enhancement (2)	2L:16663295..16864641
	7834	Df(2L)Exel7067		36A12;36B2		NE		ND	2L:16706459..16802992
	7835	Df(2L)Exel8036		36B1;36C9		suppression (5)		enhancement (1)	2L:16769571..17428338
	7838	Df(2L)Exel7068		36C7;36C10		suppression (5)		NE	2L:17361071..17474075
	7836	Df(2L)Exel9044		36C10;36C11		NE		ND	2L:17480597..17582843
	7837	Df(2L)Exel7069		36C10;36D1		suppression (5)		NE	2L:17460094..17751608
	7839	Df(2L)Exel7070		36D2;36E1		suppression (5)		enhancement (3)	2L:17881171..18157722
	7840	Df(2L)Exel8038		36D3;36E3		NE		ND	2L:18101597..18433706
	7841	Df(2L)Exel9033		36E1;36E1		NE		NE	2L:18272815..18277277
	7523	Df(2L)Exel6041		36F5;37A2		NE		ND	2L:18549950..18710758
	7843	Df(2L)Exel7071		37A1;37A4		NE		ND	2L:18667136..18773903
	7844	Df(2L)Exel7072		37A2;37B6		NE		ND	2L:18731653..18922025
	7845	Df(2L)Exel7073		37B1;37B9		variable		ND	2L:18837269..19000178
	7846	Df(2L)Exel8039		37B8;37B11		NE		ND	2L:18973867..19022529
	7524	Df(2L)Exel6042		37B8;37C5		enhancement (2)		NE	2L:18952025..19139810
	7847	Df(2L)Exel8040		37C1;37C5		enhancement (1)		NE	2L:19088224..19139791
	7525	Df(2L)Exel6043		37C5;37D7		suppression (5)		variable	2L:19139810..19401643
	7848	Df(2L)Exel7075		37D2;37E1		NE		ND	2L:?..19430995
	7849	Df(2L)Exel8041		37D7;37F2		NE		ND	2L:19404542..19564458
	7913	Df(2R)Exel9043		37E1;37E1		suppression (5)		NE	2R:19416148..19430995
	7526	Df(2L)Exel6044		37F2;38A4		NE		ND	2L:19554192..19742803
	7527	Df(2L)Exel6045		38A4;38A7		enhancement (1)		ND	2L:19742803..19913216
	7850	Df(2L)Exel7077		38A7;38B2		suppression (5)		NE	2L:19896092..20050313
	7528	Df(2L)Exel6046		38C2;38C7		suppression (5)		NE	2L:20174828..20418799
	7851	Df(2L)Exel7078		38C7;38D4		NE		ND	2L:20427920..20650366
	7852	Df(2L)Exel7079		38E6;38F3		NE		ND	2L:20740280..20844546
	7853	Df(2L)Exel7080		38F3;39A2		suppression (3)		NE	2L:20831286..21072486
	7529	Df(2L)Exel6047		39A2;39B4		suppression (5)		NE	2L:21072486..21213863
	7530	Df(2L)Exel6048		39B4;39D1		NE		ND	2L:21207015..21279263
	7855	Df(2L)Exel7081		39D1;39E6		suppression (5)		NE	2L:21279263..21496059
	7531	Df(2L)Exel6049		40A5;40D3		suppression (5)		suppression (1)	2L:21661374..21852372
	7532	Df(2R)Exel6050		42C7;42D4		suppression (5)		NE	2R:1801711..1933545
	7533	Df(2R)Exel6051		42D4;42E4		suppression (5)		NE	2R:1933545..2053928
	7748	Df(2R)Exel6283		42E7;43A1		suppression (5)		NE	2R:2100923..2207951
	7534	Df(2R)Exel6052		43D1;43E5		suppression (5)		NE	2R:2554098..2683984
	7535	Df(2R)Exel6053		43D5;43E9		NE		ND	2R:2594454..2726696
	7858	Df(2R)Exel7092		43E5;43E12		NE		ND	2R:?..2769608
	7536	Df(2R)Exel6054		43E9;43E18		suppression (5)		NE	2R:2726696..2873373
	7537	Df(2R)Exel6055		43F1;44A4		NE		ND	2R:2947245..3121912
	7859	Df(2R)Exel7094		44A4;44B4		enhancement (3)		enhancement (4)	2R:3121912..3192490
	7538	Df(2R)Exel6056		44A4;44C2		enhancement (4)		enhancement (5)	2R:3121912..3293203
	7860	Df(2R)Exel7095		44B3;44C2		NE		ND	2R:3185406..3293210
	7539	Df(2R)Exel6057		44B9;44C4		NE		ND	2R:3235398..3388275
	7540	Df(2R)Exel6058		44C4;44D1		suppression (5)		suppression (2)	2R:3388275..3505491
	7862	Df(2R)Exel7096		44C6;44D3		suppression (5)		NE	2R:3494419..3633520
	7863	Df(2R)Exel8047		44D4;44D5		suppression (5)		weak variable	2R:3661047..3710236
	7864	Df(2R)Exel7098		44D5;44E3		suppression (5)		enhancement (1)	2R:3710229..3794377
	7866	Df(2R)Exel8049		45F1;46A1		suppression (5)		NE	2R:4612208..?
	7867	Df(2R)Exel9016		46B1;46B2		NE		ND	2R:4773434..4780884
	7541	Df(2R)Exel6059		47C3;47D6		NE		NE	2R:5939114..6250668
	7542	Df(2R)Exel6060		47D6;47F8		NE		ND	2R:6250668..6462538
	7543	Df(2R)Exel6061		48F5;49A6		NE		suppression (1)	2R:7326213..7502158
	7869	Df(2R)Exel7121		49B5;49C1		enhancement (1)		NE	2R:7635400..7744466
	7916	Df(2R)Exel8056		49D1;49E1		NE		ND	2R:7807732..7958786
	7870	Df(2R)Exel7123		49D5;49E6		NE		ND	2R:7926924..8045896
	7544	Df(2R)Exel6062		49E6;49F1		suppression (5)		suppression (4)	2R:8045896..8099900
	7871	Df(2R)Exel8057		49F1;49F10		NE		ND	2R:8099472..8284036
	7872	Df(2R)Exel7124		49F10;50A1		NE		ND	2R:?..?
	7873	Df(2R)Exel7128		50C5;50C9		NE		ND	2R:8866670..8962541
	7875	Df(2R)Exel7130		50D4;50E4		suppression (5)		NE	2R:9137794..9276509
	7876	Df(2R)Exel7131		50E4;50F6		NE		NE	2R:9294393..9423952
	7877	Df(2R)Exel8059		51A4;51B1		suppression (5)		NE	2R:?..9639309
	7749	Df(2R)Exel6284		51B1;51C2		NE		ND	2R:9638476..9829295
	7879	Df(2R)Exel7135		51E2;51E11		NE		ND	2R:10193681..10326667
	7880	Df(2R)Exel9015		51F11;51F12		suppression (5)		suppression (1)	2R:10438901..10450049
	7750	Df(2R)Exel6285		52A4;52B5		suppression (5)		NE	2R:10547243..10739931
	7881	Df(2R)Exel9026		52A13;52A13		NE		ND	2R:10632353..10639555
	7882	Df(2R)Exel7137		52B1;52C8		suppression (5)		NE	2R:?..10922973
	7883	Df(2R)Exel7138		52D1;52D12		suppression (5)		suppression (1)	2R:10982148..11071458
	7884	Df(2R)Exel7139		52D11;52E4		NE		ND	2R:11062435..11174989
	7885	Df(2R)Exel9060		52E9;52F1		NE		ND	2R:11206583..11222576
	7545	Df(2R)Exel6063		52F6;53C3		suppression (5)		NE	2R:11251613..11450240
	7886	Df(2R)Exel7142		53A4;53C4		NE		ND	2R:11352979..11488939
	7888	Df(2R)Exel7144		53C8;53C11		NE		ND	2R:11635658..11754799
	7546	Df(2R)Exel6064		53C10;53D2		enahncement (5)		suppression (5)	2R:11675358..11892799
	7887	Df(2R)Exel7145		53C13;53D14		NE		ND	2R:11795219..11910346
	7547	Df(2R)Exel6065		53D14;53F9		suppression (5)		NE	2R:11920903..12161294
	7548	Df(2R)Exel6066		53F9;54B6		suppression (5)		NE	2R:12161294..12458367
	7890	Df(2R)Exel7149		54C10;54D5		NE		ND	2R:12645221..12755512
	7891	Df(2R)Exel7150		54E1;54E9		variable		NE	2R:12779988..12845757
	7893	Df(2R)Exel7153		55B9;55C1		NE		ND	2R:13215178..13294288
	7894	Df(2R)Exel7157		55E2;55E11		suppression (5)		NE	2R:13685242..13794491
	7895	Df(2R)Exel7158		55E9;55F6		variable		NE	2R:13769246..13893448
	7549	Df(2R)Exel6067		55F8;56A1		ND		NE	2R:13921755..14011006
	7550	Df(2R)Exel6068		56A1;56B5		suppression (5)		NE	2R:14011006..14205669
	7551	Df(2R)Exel6069		56B5;56C11		NE		ND	2R:14205669..14389343
	7896	Df(2R)Exel7162		56F11;56F16		enhancement (2)		enhancement (3)	2R:?..15377347
	7897	Df(2R)Exel7163		57A2;57A6		NE		ND	2R:15487656..15646458
	7898	Df(2R)Exel7164		57A6;57A9		NE		ND	2R:15645883..15730562
	7552	Df(2R)Exel6070		57A6;57B3		variable		ND	2R:15646492..15879577
	7998	Df(2R)Exel7166		57B3;57B7		NE		NE	2R:?..16043707
	7553	Df(2R)Exel6071		57B3;57B16		NE		ND	2R:15879577..16100342
	7554	Df(2R)Exel6072		57B16;57D4		enhancement (2)		lethal	2R:16100342..16294396
	7556	Df(2R)Exel6076		57D13;57F3		suppression (5)		lethal.	2R:16423078..16650632
	7557	Df(2R)Exel6077		57F10;58A3		suppression (5)		suppression (4)	2R:16757519..16915579
	7900	Df(2R)Exel7169		58A3;58B1		enhancement (2)		NE	2R:16905802..17083181
	7901	Df(2R)Exel7170		58B1;58C1		suppression (4)		NE	2R:?..17179480
	7558	Df(2R)Exel6078		58B1;58D1		suppression (5)		NE	2R:17083091..17241194
	7902	Df(2R)Exel7171		58C1;58D2		enhancement (5)		lethal	2R:17179553..17286801
	7903	Df(2R)Exel7173		58D4;58E5		suppression (5)		suppression (2)	2R:17424002..17557688
	7904	Df(2R)Exel7174		58E5;58F3		NE		ND	2R:17558161..17687264
	7559	Df(2R)Exel6079		59A3;59B1		suppression (5)		weak variable	2R:17772917..17841872
	7905	Df(2R)Exel7176		59B4;59C2		suppression (5)		NE	2R:17932540..18079391
	7906	Df(2R)Exel7177		59C3;59D2		NE		ND	2R:18112252..18247566
	7908	Df(2R)Exel7178		59D5;59D10		NE		ND	2R:18335053..18439482
	7909	Df(2R)Exel7180		59E3;59F6		NE		ND	2R:18587644..18729914
	7910	Df(2R)Exel7182		60A13;60A16		NE		ND	2R:18993012..19035692
	7912	Df(2R)Exel7184		60B12;60C4		ND		NE	2R:19182947..19301415
	7561	Df(2R)Exel6082		60C4;60C7		suppression (5)		NE	2R:19301465..19413345
	7914	Df(2R)Exel7185		60C8;60D3		suppression (5)		NE	2R:19454631..19559225
	7562	Df(3L)Exel6083		61A6;61B2		suppression (5)		NE	3L:84980..160823
	7563	Df(3L)Exel6084		61B2;61C1		NE		NE	3L:160823..327493
	7920	Df(3L)Exel9057		61C1;61C1		NE		ND	3L:286798..300135
	7564	Df(3L)Exel6085		61C3;61C9		suppression (4)		NE	3L:529157..729932
	7565	Df(3L)Exel6086		61C9;61E1		suppression (5)		NE	3L:730438..940280
	7566	Df(3L)Exel6087		62A2;62A7		variable		ND	3L:1459303..1567510
	7567	Df(3L)Exel6088		62B4;62B7		suppression (5)		NE	3L:1774992..1857014
	7568	Df(3L)Exel6089		62D1;62D4		suppression (5)		NE	3L:2132373..2236727
	7569	Df(3L)Exel6090		62E2;62E4		enhancement (3)		NE	3L:2398010..2470792
	7570	Df(3L)Exel6091		62E8;62F5		suppression (5)		variable	3L:2636892..2801874
	7571	Df(3L)Exel6092		62F5;63A3		enhancement (2)		NE	3L:2801874..3027791
	7572	Df(3L)Exel6093		63C1;63D3		NE		ND	3L:3231085..3398761
	7573	Df(3L)Exel6094		63D2;63E1		enhancement (3)		NE	3L:3339771..3441238
	7574	Df(3L)Exel6095		63E1;63E3		suppression (5)		NE	3L:3441238..?
	7575	Df(3L)Exel6096		63E3;63E4		suppression (5)		NE	3L:3523212..3574487
	7576	Df(3L)Exel6097		63E3;63F2		NE		ND	3L:?..3805762
	7577	Df(3L)Exel6098		63F2;63F7		NE		NE	3L:3805762..3906112
	7578	Df(3L)Exel6099		63F7;64A5		suppression (5)		weak variable	3L:3906112..4054622
	7921	Df(3L)Exel9000		64A10;64B1		suppression (5)		suppression (2)	3L:4207869..4264888
	7922	Df(3L)Exel8098		64A12;64B6		suppression (5)		weak variable	3L:4240055..4386729
	7924	Df(3L)Exel9001		64B2;64B6		NE		ND	3L:4321864..4386729
	7580	Df(3L)Exel6101		64B5;64B11		suppression (4)		NE	3L:4364118..4520041
	7925	Df(3L)Exel9028		64B9;64B11		NE		ND	3L:4488223..4506042
	7926	Df(3L)Exel7208		64B9;64B15		suppression (5)		NE	3L:?..4670012
	7923	Df(3L)Exel9058		64B11;64B11		enhancement (2)		NE	3L:4520046..4532356
	7581	Df(3L)Exel6102		64B15;64C5		enhancement (3)		NE	3L:4670346..4954252
	7582	Df(3L)Exel6103		64C5;64C10		suppression (3)		NE	3L:4954344..5144105
	7583	Df(3L)Exel6104		64C10;64D1		NE		ND	3L:5144105..5325370
	7584	Df(3L)Exel6105		64D1;64D6		NE		ND	3L:5325370..5567583
	7585	Df(3L)Exel6106		64D6;64E2		NE		ND	3L:5567583..5650310
	7586	Df(3L)Exel6107		64E5;64F5		enhancement (3)		NE	3L:5712322..5861852
	7927	Df(3L)Exel7210		65A1;65A5		suppression (5)		suppression (2)	3L:5885956..6024960
	7928	Df(3L)Exel8101		65A3;65A9		variable results		NE	3L:6002147..6177581
	7587	Df(3L)Exel6108		65A9;65A11		enhancement (2)		NE	3L:6177612..?
	7588	Df(3L)Exel6109		65C3;65D3		enhancement (4)		NE	3L:6702642..6903068
	7589	Df(3L)Exel6110		65E4;65E8		suppression (5)		NE	3L:7054335..7115713
	7929	Df(3L)Exel8104		65F7;66A4		suppression (5)		NE	3L:7319515..7488792
	7745	Df(3L)Exel6279		66A17;66B5		enhancement (4)		enhancement (2)	3L:7828548..8055183
	7930	Df(3L)Exel9034		66A22;66B3		NE		ND	3L:7940663..8014087
	7591	Df(3L)Exel6112		66B5;66C8		NE		ND	3L:8055183..8317534
	7593	Df(3L)Exel6114		67B10;67C5		variable results		variable results	3L:9466175..9652180
	7933	Df(3L)Exel9048		67D1;67D2		suppression (5)		NE	3L:9860552..9921634
	7594	Df(3L)Exel6115		68E1;68F2		NE		ND	3L:11779552..12039402
	7595	Df(3L)Exel6116		68F2;69A2		suppression (4)		NE	3L:12039402..12161528
	7596	Df(3L)Exel6117		69D1;69E2		NE		ND	3L:12585381..12747632
	7597	Df(3L)Exel6118		70A3;70A5		NE		ND	3L:13186195..?
	7934	Df(3L)Exel9017		70B1;70B2		suppression (5)		NE	3L:13415642..13434817
	7598	Df(3L)Exel6119		70B2;70C2		enhancement (2)		NE	3L:13434803..13624373
	7599	Df(3L)Exel6120		70D1;70D3		NE		ND	3L:14008541..14139743
	7600	Df(3L)Exel6121		70D3;70D4		variable results		enhancement (3)	3L:14139743..14222043
	7601	Df(3L)Exel6122		70D4;70D7		variable results		NE	3L:14222043..14358721
	7602	Df(3L)Exel6123		70D7;70E4		pupal lethal		lethal	3L:14358721..14563315
	7604	Df(3L)Exel6125		71A3;71B3		NE		ND	3L:14917302..15028545
	7605	Df(3L)Exel6126		71A3;71B3		NE		ND	3L:14917337..15028545
	7729	Df(3L)Exel6262		71B3;71C1		variable results		ND	3L:15028352..15183406
	7606	Df(3L)Exel6127		72D1;72D8		suppression (5)		NE	3L:15995819..16078533
	7607	Df(3L)Exel6128		72D8;72D10		NE		ND	3L:16078533..16166207
	7608	Df(3L)Exel6129		72F1;73A2		suppression (5)		weak variable	3L:16360572..16432436
	7609	Df(3L)Exel6130		73B5;73D1		suppression (5)		NE	3L:16610171..16755528
	7935	Df(3L)Exel9002		73D1;73D1		suppression (5)		NE	3L:16755521..16793752
	7936	Df(3L)Exel9003		73D1;73D4		weak variable		ND	3L:16755521..16820440
	7937	Df(3L)Exel9004		73D1;73D5		weak variable		ND	3L:16775136..16844490
	7938	Df(3L)Exel7253		73D5;73E4		NE		ND	3L:16842928..16981186
	7610	Df(3L)Exel6131		74A1;74B2		NE		ND	3L:17187056..17370461
	7611	Df(3L)Exel6132		74B2;74D2		enhancement (3)		enhancement (1)	3L:17370461..17481906
	7940	Df(3L)Exel9006		75A4;75A6		suppression (5)		enhancement (1)	3L:17772738..17790327
	7612	Df(3L)Exel6133		75B4;75B11		suppression (4)		variable results	3L:17965582..18088200
	7613	Df(3L)Exel6134		75C7;75D4		NE		ND	3L:18412069..18571335
	7941	Df(3L)Exel9046		76A5;76A6		NE		ND	3L:19240259..19279447
	7942	Df(3L)Exel9007		76B3;76B11		NE		ND	3L:19373570..19585752
	7943	Df(3L)Exel9008		76B3;76B11		suppression (5)		NE	3L:?..19585752
	7944	Df(3L)Exel9009		76B5;76B11		suppression (5)		NE	3L:19459595..19585752
	7945	Df(3L)Exel9011		76B8;76B11		suppression (5)		weak variable	3L:19532970..19585752
	7614	Df(3L)Exel6135		76B11;76C4		enhancement (5)		lethal	3L:19585788..19709627
	7946	Df(3L)Exel9061		76C3;76C3		suppression (5)		enhancement (1)	3L:19669767..19679586
	7947	Df(3L)Exel9045		76D1;76D2		suppression (4)		NE	3L:19764603..19782460
	7615	Df(3L)Exel6136		77B2;77C6		NE		ND	3L:20228768..20411746
	7949	Df(3L)Exel9065		78D5;78D5		NE		ND	3L:21434299..21440442
	7950	Df(3L)Exel9066		78D5;78D6		NE		ND	3L:21457516..21472425
	7616	Df(3L)Exel6137		78F4;79A4		variable results		ND	3L:21760860..21872368
	7617	Df(3L)Exel6138		79D3;79E3		variable results		ND	3L:?..22325232
	7619	Df(3R)Exel6140		82A3;82A5		suppression (4)		variable results	3R:107400..186685
	7620	Df(3R)Exel6141		82B3;82C4		suppression (5)		NE	3R:288184..425531
	7621	Df(3R)Exel6142		82D2;82D6		suppression (4)		variable results	3R:540172..632614
	7622	Df(3R)Exel6143		82E4;82E8		enhancement (3)		NE	3R:776723..912501
	7951	Df(3R)Exel9029		83A2;83A3		suppression (5)		NE	3R:1229848..1263156
	7623	Df(3R)Exel6144		83A6;83B6		suppression (5)		NE	3R:1328529..1438435
	7952	Df(3R)Exel7283		83B7;83C2		NE		NE	3R:1474080..1572399
	7624	Df(3R)Exel6145		83C1;83C4		enhancement (5)		lethal	3R:1542487..1638972
	7953	Df(3R)Exel7284		83C4;83D2		variable results		ND	3R:1641741..1833508
	7625	Df(3R)Exel6146		84C8;84D9		NE		ND	3R:2988428..3317338
	7730	Df(3R)Exel6263		84E6;84E13		suppression (5)		enhancement (5)	3R:?..3945752
	7626	Df(3R)Exel6147		84F6;84F13		NE		ND	3R:4076151..4166732
	7627	Df(3R)Exel6148		84F12;85A2		pupal lethal		lethal	3R:4159516..4303326
	7628	Df(3R)Exel6149		85A2;85A5		NE		ND	3R:4303326..4495369
	7954	Df(3R)Exel8143		85A5;85B2		suppression (5)		enhancement (1)	3R:4495318..?
	7629	Df(3R)Exel6150		85A5;85B6		enhancement (3)		NE	3R:4495369..4753498
	7630	Df(3R)Exel6151		85C3;85C11		suppression (5)		NE	3R:4878567..4983814
	7631	Df(3R)Exel6152		85C11;85D2		NE		ND	3R:4983814..5073219
	7955	Df(3R)Exel9036		85D11;85D11		suppression (5)		enhancement (3)	3R:5153013..5165744
	7632	Df(3R)Exel6153		85D21;85E1		enhancement (3)		enhancement (3)	3R:5338758..5457662
	7731	Df(3R)Exel6264		85D24;85E5		variable results		ND	3R:5376443..5530688
	7633	Df(3R)Exel6154		85E9;85F1		enhancement (4)		enhancement (2)	3R:5619103..5754529
	7634	Df(3R)Exel6155		85F1;85F10		NE		ND	3R:5754529..5915198
	7732	Df(3R)Exel6265		85F10;85F16		enhancement (4)		enhancement (2)	3R:5915198..6015388
	7635	Df(3R)Exel6156		85F16;86B1		NE		ND	3R:6015388..6175954
	7636	Df(3R)Exel6157		86B1;86B3		enhancement (5)		enhancement (2)	3R:6175954..6209627
	7637	Df(3R)Exel6158		86C2;86C3		NE		enhancement (5)	3R:6399676..6464635
	7638	Df(3R)Exel6159		86C3;86C7		NE		ND	3R:6464635..6715093
	7956	Df(3R)Exel7305		86C6;86C7		suppression (4)		NE	3R:6606294..6698001
	7957	Df(3R)Exel7306		86C7;86D7		variable results		ND	3R:6696747..6982569
	7958	Df(3R)Exel8152		86D7;86D9		suppression (5)		weak variable	3R:6979890..7026020
	7959	Df(3R)Exel7308		86E1;86E8		variable results		ND	3R:7069696..7264890
	7962	Df(3R)Exel9018		86E2;86E4		NE		ND	3R:7103606..7178879
	7639	Df(3R)Exel6160		86E4;86E14		suppression (4)		weak variable	3R:7179003..7394952
	7963	Df(3R)Exel8153		86E8;86E14		NE		ND	3R:7261649..7394911
	7640	Df(3R)Exel6161		86E14;86E18		suppression (5)		NE	3R:7394952..7495415
	7743	Df(3R)Exel6276		86E14;86E18		suppression (5)		weak variable	3R:7394904..7495415
	7960	Df(3R)Exel7309		86E17;86F1		variable results		ND	3R:7472871..7541884
	7961	Df(3R)Exel8154		86E17;86F6		suppression (4)		NE	3R:7472871..7585229
	7964	Df(3R)Exel9019		86F6;86F7		suppression (5)		variable results	3R:7575337..7590141
	7965	Df(3R)Exel7310		86F6;87A1		NE		ND	3R:7584321..7712831
	7642	Df(3R)Exel6163		87A1;87A4		suppression (5)		weak variable	3R:7712923..7824992
	7641	Df(3R)Exel6162		87A1;87B5		pupal lethal		lethal	3R:7713484..8106824
	7966	Df(3R)Exel7312		87A4;87A7		NE		ND	3R:7803596..7905868
	7967	Df(3R)Exel8155		87A4;87A9		suppression (1)		ND	3R:7819284..7939466
	7968	Df(3R)Exel7313		87A9;87B5		NE		ND	3R:7933857..8106601
	7969	Df(3R)Exel7314		87B3;87B8		suppression (5)		ND	3R:8061009..8198770
	7643	Df(3R)Exel6164		87B5;87B10		NE		ND	3R:8106824..8268866
	7644	Df(3R)Exel6165		87B5;87B10		variable results		ND	3R:8106824..8268866
	7931	Df(3L)Exel7315		87B8;87B9		suppression (1)		ND	3L:8194850..8239875
	7970	Df(3R)Exel7316		87B9;87B11		NE		ND	3R:8232007..8274849
	7932	Df(3R)Exel7317		87B10;87C3		suppression (5)		variable results	3R:8266959..8456337
	7645	Df(3R)Exel6166		87C5;87C7		suppression (5)		NE	3R:8504772..?
	7972	Df(3R)Exel7318		87C7;87D5		suppression (4)		NE	3R:8549596..?
	7973	Df(3R)Exel8157		87D8;87D10		suppression (5)		NE	3R:8838454..8877526
	7646	Df(3R)Exel6167		87D10;87E3		NE		ND	3R:8877198..9085120
	7974	Df(3R)Exel8158		87E3;87E7		suppression (5)		NE	3R:9067502..9190081
	7647	Df(3R)Exel6168		87E3;87E8		suppression (4)		weak variable	3R:9105472..9205526
	7975	Df(3R)Exel7320		87E8;87F2		suppression (5)		NE	3R:9207130..9369382
	7648	Df(3R)Exel6169		87F2;87F10		suppression (5)		enhancement (2)	3R:9369382..9509698
	7649	Df(3R)Exel6170		87F10;87F14		enhancement (1)		enhancement (5)	3R:9509984..9638571
	7650	Df(3R)Exel6171		87F14;88A4		NE		ND	3R:9638639..9809255
	7752	Df(3R)Exel6288		87F14;88A4		NE		ND	3R:9638571..9809255
	7976	Df(3R)Exel8159		88A4;88B1		NE		ND	3R:9809255..10085668
	7977	Df(3R)Exel7321		88A9;88B1		NE		ND	3R:9951230..10103945
	7734	Df(3R)Exel6267		88B1;88C2		NE		ND	3R:10103677..10307581
	7978	Df(3R)Exel8160		88C10;88D6		NE		ND	3R:10475147..10701733
	7742	Df(3R)Exel6275		88D1;88D7		enhancement (5)		pupal lethal	3R:10549505..10744000
	7651	Df(3R)Exel6172		88D5;88D7		suppression (5)		weak variable	3R:10643968..10744000
	7652	Df(3R)Exel6173		88D7;88E1		suppression (4)		NE	3R:10744000..10920182
	7653	Df(3R)Exel6174		88F1;88F7		NE		ND	3R:11154373..11363206
	7980	Df(3R)Exel7326		88F7;89A5		NE		ND	3R:11363141..?
	7654	Df(3R)Exel6175		89A1;89A8		ND		ND	3R:11491766..11746833
	7981	Df(3R)Exel8162		89A5;89A8		NE		ND	3R:11618212..11727208
	7982	Df(3R)Exel7327		89A8;89B3		suppression (5)		NE	3R:11727182..11867302
	7983	Df(3R)Exel7328		89B1;89B9		NE		ND	3R:11835158..11983197
	7984	Df(3R)Exel7329		89B14;89B19		NE		ND	3R:12067151..12184534
	7736	Df(3R)Exel6269		89B17;89D2		suppression (5)		weak variable	3R:12131453..12328472
	7985	Df(3R)Exel7330		89B19;89D2		suppression (4)		weak variable	3R:12177467..12298862
	7986	Df(3R)Exel9055		89C7;89C7		suppression (5)		NE	3R:12275012..12279438
	7987	Df(3R)Exel8163		89D2;89D2		suppression (5)		NE	3R:12298786..12328350
	7737	Df(3R)Exel6270		89D2;89D8		suppression (5)		weak variable	3R:12328472..12528639
	7988	Df(3R)Exel8165		89E8;89E11		suppression (5)		NE	3R:12838705..12879728
	7655	Df(3R)Exel6176		89E11;89F1		NE		ND	3R:12879395..12974859
	7657	Df(3R)Exel6178		90E7;91A5		suppression (5)		weak variable	3R:13992164..14223094
	7658	Df(3R)Exel6179		91A5;91B5		enhancement (3)		weak variable	3R:14223265..14410136
	7989	Df(3R)Exel9030		91B5;91B6		NE		ND	3R:14420735..14448184
	7659	Df(3R)Exel6180		91B5;91C5		enhancement (3)		enhancement (3)	3R:14410136..14566207
	7660	Df(3R)Exel6181		91C5;91D5		enhancement (4)		suppression (1)	3R:14566207..14749762
	7661	Df(3R)Exel6182		91D5;91E4		NE		ND	3R:14749762..14853135
	7662	Df(3R)Exel6183		91E4;91F8		NE		ND	3R:14853135..14989788
	7663	Df(3R)Exel6184		92A5;92A11		suppression (5)		enhancement (2)	3R:15289202..15467055
	7664	Df(3R)Exel6185		92E2;92F1		NE		ND	3R:16135262..16376403
	7739	Df(3R)Exel6272		93A7;93B13		weak variable		ND	3R:16783442..16938073
	7665	Df(3R)Exel6186		93E6;93F1		suppression (4)		enhancement (3)	3R:17435102..17536460
	7666	Df(3R)Exel6187		93F1;93F8		NE		ND	3R:17536460..17691952
	7667	Df(3R)Exel6188		93F8;93F14		suppression (5)		NE	3R:17691952..17859431
	7668	Df(3R)Exel6189		93F14;94A2		suppression (5)		NE	3R:17859431..17950482
	7669	Df(3R)Exel6190		94A2;94A9		suppression (5)		NE	3R:17950472..18184659
	7670	Df(3R)Exel6191		94A9;94B2		suppression (5)		enhancement (2)	3R:18184659..18347158
	7740	Df(3R)Exel6273		94B2;94B11		variable results		ND	3R:18347158..18483028
	7671	Df(3R)Exel6192		94B11;94D3		NE		ND	3R:18483028..18715579
	7672	Df(3R)Exel6193		94D3;94E4		NE		ND	3R:18715609..18991826
	7741	Df(3R)Exel6274		94E4;94E11		suppression (4)		NE	3R:18991826..19112013
	7746	Df(3R)Exel6280		94E5;94E11		NE		ND	3R:19007696..19112013
	7990	Df(3R)Exel9012		94E9;94E13		NE		ND	3R:19096137..19162766
	7673	Df(3R)Exel6194		94F1;95A4		suppression (5)		NE	3R:19201557..19457785
	7674	Df(3R)Exel6195		95A4;95B1		suppression (5)		NE	3R:19457785..19540279
	7991	Df(3R)Exel9013		95B1;95B5		NE		ND	3R:19539216..19601221
	7992	Df(3R)Exel9014		95B1;95D1		suppression (5)		suppression (1)	3R:19589500..19759383
	7675	Df(3R)Exel6196		95C12;95D8		NE		ND	3R:19738513..19847806
	7676	Df(3R)Exel6197		95D8;95E5		NE		ND	3R:19847806..19957748
	7677	Df(3R)Exel6198		95E5;95F8		suppression (4)		NE	3R:19957748..20087584
	7678	Df(3R)Exel6199		95F8;96A2		enhancement (3)		enhancement (5)	3R:20087584..20266334
	7993	Df(3R)Exel8178		95F8;96A6		enhancement (3)		enhancement (4)	3R:20087584..?
	7948	Df(3R)Exel7357		96A2;96A13		NE		ND	3L:20266334..20467403
	7679	Df(3R)Exel6200		96A20;96B4		NE		ND	3R:20585721..20711086
	7680	Df(3R)Exel6201		96C2;96C4		suppression (4)		enhancement (2)	3R:20954218..21013378
	7994	Df(3R)Exel9056		96C4;96C5		NE		ND	3R:21013378..21025666
	7681	Df(3R)Exel6202		96D1;96E2		NE		ND	3R:21109291..21330985
	7682	Df(3R)Exel6203		96E2;96E6		NE		ND	3R:21330985..21452963
	7683	Df(3R)Exel6204		96F9;97A6		NE		ND	3R:21821474..22076526
	7684	Df(3R)Exel6205		97D12;97E1		NE		ND	3R:?..22885211
	7685	Df(3R)Exel6206		97E1;97E5		suppression (4)		NE	3R:22885211..22972573
	7686	Df(3R)Exel6208		97E5;97E11		suppression (4)		variable results	3R:22972573..23068609
	7726	Df(3R)Exel6259		98C4;98D6		suppression (5)		enhancement (2)	3R:24141831..24416263
	7687	Df(3R)Exel6209		98D6;98E1		variable results		ND	3R:24416263..24490049
	7688	Df(3R)Exel6210		98E1;98F5		NE		ND	3R:24490049..24806106
	7689	Df(3R)Exel6211		98F5;98F6		NE		ND	3R:24806106..24879352
	7690	Df(3R)Exel6212		99A1;99A5		NE		ND	3R:25030263..25103319
	7995	Df(3R)Exel9025		99B10;99B10		suppression (4)		NE	3R:25559829..25575231
	7691	Df(3R)Exel6213		99C5;99D1		NE		ND	3R:25692182..25827836
	7692	Df(3R)Exel6214		99D5;99E2		variable results		ND	3R:25914470..26018056
	7694	Df(3R)Exel6216		99F6;99F7		NE		ND	3R:26281120..26347656
	7693	Df(3R)Exel6215		99F6;99F8		variable results		variable results	3R:?..26378570
	7997	Df(3R)Exel7378		99F8;100A5		NE		ND	3R:26378312..26610043
	7917	Df(3R)Exel9020		100A4;100A5		NE		ND	3R:26571483..26610037
	7918	Df(3R)Exel8194		100A4;100A7		NE		ND	3R:26571483..26703333
	7695	Df(3R)Exel6217		100A6;100A7		suppression (5)		NE	3R:26635749..26703333
	7919	Df(3R)Exel7379		100B2;100B3		suppression (4)		enhancement (2)	3R:26917412..?
	7696	Df(3R)Exel6218		100B2;100B4		variable results		ND	3R:26984227..27126307
	7697	Df(3R)Exel6219		100B4;100B8		suppression (4)		NE	3R:27126307..27277252
* The supressive or enhancing effects were ranked with scores from 1 to 5, with "1" the weakest and "5" the strongest; NE: No effects; ND: Not determined.
a These crosses were maintained at 25˚;
b These crosses were maintained at 22-23˚; See Materials and Methods section for the detailed genotypes analyzed.
